# Supplementary material for: Combined GC–MS and RNA-Seq Identification of the Role of the ABC Gene Family in the Formation of Mango Flavor Compounds
Source: Plants (Basel). 2025 Sep 19;14(18):2915. doi: 10.3390/plants14182915 (PMC12473896; doi:10.3390/plants14182915)
Supplement: Supplementary file 1 [file plants-14-02915-s001.zip › Supplemental Table.xlsx]

## Sheet: Table S1
Table S1 Subcellular localization prediction of ABC genes in mango
Gene name	pI	MW (KDalton)	GRAVY	Subcellular localization prediction
GWHPABLA008734	5.53	37.0093	0.062	Plasma membrane
GWHPABLA000520	5.6	78.2496	-0.308	Cytoplasmic
GWHPABLA023149	5.6	151.481	0.105	Plasma membrane
GWHPABLA018303	5.68	152.749	0.178	Plasma membrane
GWHPABLA015467	5.78	113.149	-0.063	Plasma membrane
GWHPABLA031683	5.79	25.9217	-0.009	Mitochondrial
GWHPABLA013117	5.8	79.2284	-0.294	Cytoplasmic
GWHPABLA004567	5.86	54.2504	-0.235	Mitochondrial
GWHPABLA023712	5.93	67.6051	-0.229	Cytoplasmic
GWHPABLA004697	5.95	33.3727	-0.289	Chloroplast
GWHPABLA030400	5.95	35.3447	-0.09	Chloroplast
GWHPABLA011773	6.01	32.9986	-0.249	Nuclear
GWHPABLA030611	6.12	27.5791	0.042	Golgi apparatus
GWHPABLA016241	6.15	42.0649	-0.263	Nuclear
GWHPABLA031207	6.16	84.3905	0.177	Plasma membrane
GWHPABLA024613	6.18	166.291	0.286	Plasma membrane
GWHPABLA015468	6.19	182.731	0.033	Plasma membrane
GWHPABLA031037	6.21	135.237	0.09	Chloroplast
GWHPABLA007274	6.22	155.275	0.087	Cytoplasmic
GWHPABLA008735	6.27	99.2268	0.056	Plasma membrane
GWHPABLA021924	6.29	44.3007	-0.095	Chloroplast
GWHPABLA018301	6.38	152.227	0.118	Chloroplast
GWHPABLA000011	6.58	65.5798	-0.173	Nuclear
GWHPABLA014818	6.62	78.417	-0.616	Cytoplasmic
GWHPABLA016362	6.62	149.737	0	Chloroplast
GWHPABLA012947	6.63	103.122	0.087	Plasma membrane
GWHPABLA015469	6.64	181.911	0.034	Plasma membrane
GWHPABLA012385	6.65	139.445	0.088	Plasma membrane
GWHPABLA002939	6.68	139.472	0.127	Plasma membrane
GWHPABLA031091	6.7	75.9139	0.171	Plasma membrane
GWHPABLA012906	6.96	164.414	0.113	Chloroplast
GWHPABLA014784	7.04	121.589	0.168	Plasma membrane
GWHPABLA008736	7.04	140.608	0.141	Plasma membrane
GWHPABLA031681	7.07	122.699	0.107	Mitochondrial
GWHPABLA016487	7.08	163.605	0.119	Plasma membrane
GWHPABLA017077	7.11	78.9883	-0.581	Chloroplast
GWHPABLA018980	7.12	72.2191	0.322	Plasma membrane
GWHPABLA016240	7.17	80.1562	0.121	Plasma membrane
GWHPABLA015029	7.43	149.386	0.214	Chloroplast
GWHPABLA022019	7.49	156.262	0.034	Plasma membrane
GWHPABLA014201	7.61	136.581	0.132	Plasma membrane
GWHPABLA028287	7.64	29.358	-0.137	Chloroplast
GWHPABLA018302	7.66	169.644	0.197	Plasma membrane
GWHPABLA025085	7.71	67.5548	0.165	Plasma membrane
GWHPABLA015370	7.82	167.501	-0.096	Plasma membrane
GWHPABLA012230	7.86	169.33	0.201	Chloroplast
GWHPABLA008714	7.87	87.8221	0.183	Plasma membrane
GWHPABLA008713	7.9	87.0743	0.198	Chloroplast
GWHPABLA022999	7.93	74.2695	-0.324	Cytoplasmic
GWHPABLA002421	7.97	111.23	0.016	Plasma membrane
GWHPABLA020225	8.03	68.2838	-0.222	Cytoplasmic
GWHPABLA029741	8.15	117.813	0.036	Chloroplast
GWHPABLA001934	8.19	101.432	0.27	Plasma membrane
GWHPABLA024744	8.19	124.758	0.158	Plasma membrane
GWHPABLA030094	8.25	59.9673	0.074	Plasma membrane
GWHPABLA001125	8.29	212.01	0.099	Plasma membrane
GWHPABLA000770	8.3	76.6104	0.14	Chloroplast
GWHPABLA005338	8.31	68.7881	0.239	Plasma membrane
GWHPABLA020221	8.31	73.6535	0.094	Plasma membrane
GWHPABLA001578	8.34	36.5682	-0.247	Cytoplasmic
GWHPABLA021575	8.34	166.692	0.203	Chloroplast
GWHPABLA023400	8.35	137.909	0.015	Chloroplast
GWHPABLA019569	8.36	137.493	0.132	Plasma membrane
GWHPABLA028470	8.37	78.8112	-0.563	Cytoplasmic
GWHPABLA019064	8.38	21.5738	0.062	Chloroplast
GWHPABLA021206	8.38	87.0983	0.269	Chloroplast
GWHPABLA009286	8.49	134.864	0.144	Plasma membrane
GWHPABLA003081	8.51	114.112	0.187	Chloroplast
GWHPABLA021327	8.53	82.4332	-0.027	Plasma membrane
GWHPABLA012946	8.55	115.924	0.071	Plasma membrane
GWHPABLA003450	8.55	170.517	0.223	Chloroplast
GWHPABLA021762	8.56	79.9024	-0.126	Chloroplast
GWHPABLA020242	8.57	135.59	0.094	Plasma membrane
GWHPABLA020314	8.59	136.473	0.135	Plasma membrane
GWHPABLA016164	8.6	36.4781	-0.216	Cytoplasmic
GWHPABLA033814	8.6	153.681	0.198	Plasma membrane
GWHPABLA026938	8.6	161.174	0.103	Plasma membrane
GWHPABLA014200	8.63	33.107	0.397	Plasma membrane
GWHPABLA016486	8.65	165.918	0.094	Plasma membrane
GWHPABLA022982	8.66	122.291	-0.144	Plasma membrane
GWHPABLA011818	8.68	95.3579	0.351	Chloroplast
GWHPABLA028192	8.69	80.9562	-0.033	Plasma membrane
GWHPABLA026843	8.74	133.498	0.121	Plasma membrane
GWHPABLA028266	8.76	73.5446	0.055	Plasma membrane
GWHPABLA014199	8.79	88.4616	-0.097	Chloroplast
GWHPABLA020241	8.79	137.251	0.081	Plasma membrane
GWHPABLA031281	8.81	123.281	-0.115	Plasma membrane
GWHPABLA011817	8.82	70.9698	0.149	Plasma membrane
GWHPABLA014964	8.83	168.565	-0.001	Plasma membrane
GWHPABLA019009	8.88	74.9957	0.314	Plasma membrane
GWHPABLA000523	8.89	79.4163	0.21	Plasma membrane
GWHPABLA004777	8.91	130.942	0.141	Plasma membrane
GWHPABLA007426	8.94	79.8915	0.242	Chloroplast
GWHPABLA029095	8.94	135.501	0.105	Plasma membrane
GWHPABLA013649	8.95	67.9164	0.147	Plasma membrane
GWHPABLA010270	8.97	35.909	0.109	Chloroplast
GWHPABLA017486	8.97	82.896	0.031	Plasma membrane
GWHPABLA022028	9.02	92.2154	0.18	Plasma membrane
GWHPABLA014785	9.04	135.463	0.036	Plasma membrane
GWHPABLA028658	9.07	149.886	-0.122	Chloroplast
GWHPABLA014800	9.08	95.2013	0.244	Plasma membrane
GWHPABLA024885	9.12	168.1	-0.141	Plasma membrane
GWHPABLA001329	9.13	80.8038	0.219	Chloroplast
GWHPABLA013892	9.15	87.3026	-0.09	Nuclear
GWHPABLA030722	9.2	81.1679	0.143	Plasma membrane
GWHPABLA005457	9.21	30.0199	-0.042	Chloroplast
GWHPABLA005003	9.21	73.4539	0.074	Plasma membrane
GWHPABLA011123	9.21	77.8707	0.138	Plasma membrane
GWHPABLA017927	9.27	58.7287	0.26	Plasma membrane
GWHPABLA033607	9.31	75.5063	0.019	Plasma membrane
GWHPABLA008124	9.33	74.2162	0.086	Plasma membrane
GWHPABLA022317	9.34	77.7981	0.093	Plasma membrane
GWHPABLA010562	9.36	74.2922	0.103	Plasma membrane
GWHPABLA017002	9.43	150.067	-0.117	Plasma membrane
GWHPABLA024469	9.47	68.9761	-0.032	Chloroplast
GWHPABLA010550	9.48	67.0472	0.122	Plasma membrane
GWHPABLA022995	9.6	82.3269	0.304	Plasma membrane
GWHPABLA015466	9.75	15.6086	0.385	E.R.
GWHPABLA025986	9.85	25.0595	-0.158	Mitochondrial

## Sheet: Table S2
Table S2 Duplication events of ABC genes in mango
Tandem events
GWHPABLA001125	GWHPABLA001329
GWHPABLA003081	GWHPABLA003450
GWHPABLA004567	GWHPABLA004697
GWHPABLA005338	GWHPABLA005457
GWHPABLA008713	GWHPABLA008714
GWHPABLA008735	GWHPABLA008736
GWHPABLA010270	GWHPABLA010550
GWHPABLA010550	GWHPABLA010562
GWHPABLA011818	GWHPABLA012230
GWHPABLA012946	GWHPABLA012947
GWHPABLA013117	GWHPABLA013649
GWHPABLA014200	GWHPABLA014201
GWHPABLA014784	GWHPABLA014785
GWHPABLA014785	GWHPABLA014800
GWHPABLA015467	GWHPABLA015468
GWHPABLA015468	GWHPABLA015469
GWHPABLA016240	GWHPABLA016241
GWHPABLA016486	GWHPABLA016487
GWHPABLA017486	GWHPABLA017927
GWHPABLA018301	GWHPABLA018302
GWHPABLA018302	GWHPABLA018303
GWHPABLA018980	GWHPABLA019009
GWHPABLA020241	GWHPABLA020242
GWHPABLA020242	GWHPABLA020314
GWHPABLA021206	GWHPABLA021327
GWHPABLA022019	GWHPABLA022028
GWHPABLA022317	GWHPABLA022982
GWHPABLA022982	GWHPABLA022995
GWHPABLA022999	GWHPABLA023149
GWHPABLA023149	GWHPABLA023400
GWHPABLA025986	GWHPABLA026843
GWHPABLA028192	GWHPABLA028266
GWHPABLA030400	GWHPABLA030611
GWHPABLA031681	GWHPABLA031683
Proximal events
GWHPABLA000011	GWHPABLA001125
GWHPABLA004777	GWHPABLA002939
GWHPABLA008734	GWHPABLA008736
GWHPABLA011123	GWHPABLA012385
GWHPABLA011773	GWHPABLA012385
GWHPABLA011817	GWHPABLA012230
GWHPABLA014199	GWHPABLA014201
GWHPABLA014818	GWHPABLA015370
GWHPABLA015029	GWHPABLA015467
GWHPABLA015466	GWHPABLA015468
GWHPABLA016164	GWHPABLA016362
GWHPABLA016362	GWHPABLA017002
GWHPABLA016362	GWHPABLA017077
GWHPABLA021924	GWHPABLA022317
GWHPABLA023712	GWHPABLA025085
GWHPABLA024469	GWHPABLA024885
GWHPABLA024469	GWHPABLA025085
GWHPABLA030094	GWHPABLA031207
GWHPABLA030722	GWHPABLA031091
GWHPABLA031037	GWHPABLA031681
GWHPABLA031091	GWHPABLA031281

## Sheet: Table S3
Table S3 Primer sequences used to detect the expression of MiABC genes
Primer name	Primer sequence	Note
GWHPABLA014199-F	GGCCAGCATGAACAAACCTG	qRT-PCR
GWHPABLA014199-R	CAGCTGATCTGGTGGCTTGA
GWHPABLA015029-F	GCAGCACTTCTGGGGCTAAA	qRT-PCR
GWHPABLA015029-R	CGGGTTAAAATCCGCCCAAC
GWHPABLA018302-F	AGAGGCTGCCAAGAGGTAGT	qRT-PCR
GWHPABLA018302-R	CCAACTGTCCCACAAACTGC
GWHPABLA021206-F	GTACCATTCACCAGCCAAGC	qRT-PCR
GWHPABLA021206-R	CACCCCAGAAATGCCCTCAA
GWHPABLA021327-F	TCACATGGAGGGAGCCATCA	qRT-PCR
GWHPABLA021327-R	GAATTCCGACCCAGCTCTCC
GWHPABLA029095-F	TCCTCGCAAGAGAATGCCTG	qRT-PCR
GWHPABLA029095-R	CCGAAAGGGTCACCGGTTTA

## Sheet: Table S4
Table S4 Cis-element analysis of promoter sequences of 8 candidate genes
Gene ID	Cis-element	Sequence	Element
GWHPABLA021206	TGA-element	AACGAC	auxin-responsive element
GWHPABLA021206	TC-rich repeats	ATTCTCTAAC	cis-acting element involved in defense and stress responsiveness
GWHPABLA021206	TCA-element	CCATCTTTTT	cis-acting element involved in salicylic acid responsiveness
GWHPABLA021206	TCA-element	CCATCTTTTT	cis-acting element involved in salicylic acid responsiveness
GWHPABLA021206	circadian	CAAAGATATC	cis-acting regulatory element involved in circadian control
GWHPABLA021206	P-box	CCTTTTG	gibberellin-responsive element
GWHPABLA021206	MBS	CAACTG	MYB binding site involved in drought-inducibility
GWHPABLA021206	MBS	CAACTG	MYB binding site involved in drought-inducibility
GWHPABLA021206	MBS	CAACTG	MYB binding site involved in drought-inducibility
GWHPABLA021206	CCAAT-box	CAACGG	MYBHv1 binding site
GWHPABLA021206	TCT-motif	TCTTAC	part of a light responsive element
GWHPABLA021206	TCT-motif	TCTTAC	part of a light responsive element
GWHPABLA021206	TCT-motif	TCTTAC	part of a light responsive element
GWHPABLA021206	LAMP-element	CTTTATCA	part of a light responsive element
GWHPABLA021206	TCCC-motif	TCTCCCT	part of a light responsive element
GWHPABLA021206	AE-box	AGAAACAA	part of a module for light response
GWHPABLA021327	TC-rich repeats	ATTCTCTAAC	cis-acting element involved in defense and stress responsiveness
GWHPABLA021327	TC-rich repeats	GTTTTCTTAC	cis-acting element involved in defense and stress responsiveness
GWHPABLA021327	TCA-element	CCATCTTTTT	cis-acting element involved in salicylic acid responsiveness
GWHPABLA021327	CGTCA-motif	CGTCA	cis-acting regulatory element involved in the MeJA-responsiveness
GWHPABLA021327	TGACG-motif	TGACG	cis-acting regulatory element involved in the MeJA-responsiveness
GWHPABLA021327	P-box	CCTTTTG	gibberellin-responsive element
GWHPABLA021327	P-box	CCTTTTG	gibberellin-responsive element
GWHPABLA021327	GT1-motif	GGTTAA	light responsive element
GWHPABLA021327	MBS	CAACTG	MYB binding site involved in drought-inducibility
GWHPABLA021327	MRE	AACCTAA	MYB binding site involved in light responsiveness
GWHPABLA021327	TCT-motif	TCTTAC	part of a light responsive element
GWHPABLA021327	TCT-motif	TCTTAC	part of a light responsive element
GWHPABLA021327	TCT-motif	TCTTAC	part of a light responsive element
GWHPABLA021327	TCT-motif	TCTTAC	part of a light responsive element
GWHPABLA021327	Box II	TGGTAATAA	part of a light responsive element
GWHPABLA021327	LAMP-element	CTTTATCA	part of a light responsive element
GWHPABLA021924	TGA-element	AACGAC	auxin-responsive element
GWHPABLA021924	TGA-element	AACGAC	auxin-responsive element
GWHPABLA021924	ABRE	ACGTG	cis-acting element involved in the abscisic acid responsiveness
GWHPABLA021924	G-Box	CACGTT	cis-acting regulatory element involved in light responsiveness
GWHPABLA021924	G-box	TAACACGTAG	cis-acting regulatory element involved in light responsiveness
GWHPABLA021924	CGTCA-motif	CGTCA	cis-acting regulatory element involved in the MeJA-responsiveness
GWHPABLA021924	CGTCA-motif	CGTCA	cis-acting regulatory element involved in the MeJA-responsiveness
GWHPABLA021924	TGACG-motif	TGACG	cis-acting regulatory element involved in the MeJA-responsiveness
GWHPABLA021924	TGACG-motif	TGACG	cis-acting regulatory element involved in the MeJA-responsiveness
GWHPABLA021924	P-box	CCTTTTG	gibberellin-responsive element
GWHPABLA021924	P-box	CCTTTTG	gibberellin-responsive element
GWHPABLA021924	GT1-motif	GGTTAA	light responsive element
GWHPABLA021924	GATA-motif	AAGGATAAGG	part of a light responsive element
GWHPABLA021924	Box II	TGGTAATAA	part of a light responsive element
GWHPABLA029095	TGA-element	AACGAC	auxin-responsive element
GWHPABLA029095	TGA-element	AACGAC	auxin-responsive element
GWHPABLA029095	TATC-box	TATCCCA	cis-acting element involved in gibberellin-responsiveness
GWHPABLA029095	TCA-element	TCAGAAGAGG	cis-acting element involved in salicylic acid responsiveness
GWHPABLA029095	G-box	CACGAC	cis-acting regulatory element involved in light responsiveness
GWHPABLA029095	TGACG-motif	TGACG	cis-acting regulatory element involved in the MeJA-responsiveness
GWHPABLA029095	TGACG-motif	TGACG	cis-acting regulatory element involved in the MeJA-responsiveness
GWHPABLA029095	TGACG-motif	TGACG	cis-acting regulatory element involved in the MeJA-responsiveness
GWHPABLA029095	CGTCA-motif	CGTCA	cis-acting regulatory element involved in the MeJA-responsiveness
GWHPABLA029095	CGTCA-motif	CGTCA	cis-acting regulatory element involved in the MeJA-responsiveness
GWHPABLA029095	CGTCA-motif	CGTCA	cis-acting regulatory element involved in the MeJA-responsiveness
GWHPABLA029095	GCN4_motif	TGAGTCA	cis-regulatory element involved in endosperm expression
GWHPABLA029095	P-box	CCTTTTG	gibberellin-responsive element
GWHPABLA029095	MBS	CAACTG	MYB binding site involved in drought-inducibility
GWHPABLA029095	MBS	CAACTG	MYB binding site involved in drought-inducibility
GWHPABLA029095	MBS	CAACTG	MYB binding site involved in drought-inducibility
GWHPABLA029095	CCAAT-box	CAACGG	MYBHv1 binding site
GWHPABLA029095	GATA-motif	GATAGGA	part of a light responsive element
GWHPABLA029095	GATA-motif	AAGATAAGATT	part of a light responsive element
GWHPABLA029095	TCT-motif	TCTTAC	part of a light responsive element
GWHPABLA029095	TCT-motif	TCTTAC	part of a light responsive element
GWHPABLA029095	TCT-motif	TCTTAC	part of a light responsive element
GWHPABLA029095	AE-box	AGAAACAA	part of a module for light response
GWHPABLA029095	ACA-motif	AATCACAACCATA	part of gapA in (gapA-CMA1) involved with light responsiveness
mGWHPABLA001578	TGA-element	AACGAC	auxin-responsive element
mGWHPABLA001578	TC-rich repeats	ATTCTCTAAC	cis-acting element involved in defense and stress responsiveness
mGWHPABLA001578	TCA-element	CCATCTTTTT	cis-acting element involved in salicylic acid responsiveness
mGWHPABLA001578	ABRE	ACGTG	cis-acting element involved in the abscisic acid responsiveness
mGWHPABLA001578	ABRE	ACGTG	cis-acting element involved in the abscisic acid responsiveness
mGWHPABLA001578	ABRE	CACGTG	cis-acting element involved in the abscisic acid responsiveness
mGWHPABLA001578	ABRE	ACGTG	cis-acting element involved in the abscisic acid responsiveness
mGWHPABLA001578	ABRE	ACGTG	cis-acting element involved in the abscisic acid responsiveness
mGWHPABLA001578	G-Box	CACGTG	cis-acting regulatory element involved in light responsiveness
mGWHPABLA001578	G-box	CACGAC	cis-acting regulatory element involved in light responsiveness
mGWHPABLA001578	G-box	CACGTC	cis-acting regulatory element involved in light responsiveness
mGWHPABLA001578	G-box	TACGTG	cis-acting regulatory element involved in light responsiveness
mGWHPABLA001578	G-box	CACGAC	cis-acting regulatory element involved in light responsiveness
mGWHPABLA001578	G-box	CACGTG	cis-acting regulatory element involved in light responsiveness
mGWHPABLA001578	G-box	CACGTC	cis-acting regulatory element involved in light responsiveness
mGWHPABLA001578	CGTCA-motif	CGTCA	cis-acting regulatory element involved in the MeJA-responsiveness
mGWHPABLA001578	TGACG-motif	TGACG	cis-acting regulatory element involved in the MeJA-responsiveness
mGWHPABLA001578	Sp1	GGGCGG	light responsive element
mGWHPABLA001578	GT1-motif	GGTTAA	light responsive element
mGWHPABLA001578	MBS	CAACTG	MYB binding site involved in drought-inducibility
mGWHPABLA001578	CCAAT-box	CAACGG	MYBHv1 binding site
mGWHPABLA001578	CCAAT-box	CAACGG	MYBHv1 binding site
mGWHPABLA001578	chs-CMA1a	TTACTTAA	part of a light responsive element
mGWHPABLA001578	ACA-motif	AATTACAGCCATT	part of gapA in (gapA-CMA1) involved with light responsiveness
GWHPABLA014199	TGA-element	AACGAC	auxin-responsive element
GWHPABLA014199	TGA-element	AACGAC	auxin-responsive element
GWHPABLA014199	TC-rich repeats	ATTCTCTAAC	cis-acting element involved in defense and stress responsiveness
GWHPABLA014199	TCA-element	CCATCTTTTT	cis-acting element involved in salicylic acid responsiveness
GWHPABLA014199	TCA-element	CCATCTTTTT	cis-acting element involved in salicylic acid responsiveness
GWHPABLA014199	ABRE	ACGTG	cis-acting element involved in the abscisic acid responsiveness
GWHPABLA014199	ABRE	ACGTG	cis-acting element involved in the abscisic acid responsiveness
GWHPABLA014199	G-Box	CACGTT	cis-acting regulatory element involved in light responsiveness
GWHPABLA014199	G-Box	CACGTT	cis-acting regulatory element involved in light responsiveness
GWHPABLA014199	G-box	TAACACGTAG	cis-acting regulatory element involved in light responsiveness
GWHPABLA014199	P-box	CCTTTTG	gibberellin-responsive element
GWHPABLA014199	GT1-motif	GGTTAA	light responsive element
GWHPABLA014199	MBS	CAACTG	MYB binding site involved in drought-inducibility
GWHPABLA014199	L-box	attctcaCCTACCA	part of a light responsive element
GWHPABLA014199	TCT-motif	TCTTAC	part of a light responsive element
GWHPABLA014199	TCT-motif	TCTTAC	part of a light responsive element
GWHPABLA014199	TCT-motif	TCTTAC	part of a light responsive element
GWHPABLA014199	I-box	atGATAAGGTC	part of a light responsive element
GWHPABLA014199	GATA-motif	GATAGGA	part of a light responsive element
GWHPABLA014199	GATA-motif	AAGGATAAGG	part of a light responsive element
GWHPABLA014199	GATA-motif	AAGGATAAGG	part of a light responsive element
GWHPABLA014199	GATA-motif	AAGATAAGATT	part of a light responsive element
GWHPABLA014199	GATA-motif	GATAGGG	part of a light responsive element
GWHPABLA014199	TCCC-motif	TCTCCCT	part of a light responsive element
GWHPABLA014199	LAMP-element	CCTTATCCA	part of a light responsive element
GWHPABLA014199	Box II	ACACGTTGT	part of a light responsive element
GWHPABLA015029	TC-rich repeats	GTTTTCTTAC	cis-acting element involved in defense and stress responsiveness
GWHPABLA015029	TC-rich repeats	GTTTTCTTAC	cis-acting element involved in defense and stress responsiveness
GWHPABLA015029	TCA-element	CCATCTTTTT	cis-acting element involved in salicylic acid responsiveness
GWHPABLA015029	TCA-element	TCAGAAGAGG	cis-acting element involved in salicylic acid responsiveness
GWHPABLA015029	TCA-element	CCATCTTTTT	cis-acting element involved in salicylic acid responsiveness
GWHPABLA015029	ABRE	ACGTG	cis-acting element involved in the abscisic acid responsiveness
GWHPABLA015029	G-Box	CACGTT	cis-acting regulatory element involved in light responsiveness
GWHPABLA015029	GCN4_motif	TGAGTCA	cis-regulatory element involved in endosperm expression
GWHPABLA015029	AACA_motif	TAACAAACTCCA	involved in endosperm-specific negative expression
GWHPABLA015029	GT1-motif	GGTTAAT	light responsive element
GWHPABLA015029	MBS	CAACTG	MYB binding site involved in drought-inducibility
GWHPABLA015029	MBS	CAACTG	MYB binding site involved in drought-inducibility
GWHPABLA015029	MBS	CAACTG	MYB binding site involved in drought-inducibility
GWHPABLA015029	MBS	CAACTG	MYB binding site involved in drought-inducibility
GWHPABLA015029	TCCC-motif	TCTCCCT	part of a light responsive element
GWHPABLA015029	I-box	AAGATAAGGCT	part of a light responsive element
GWHPABLA015029	TCT-motif	TCTTAC	part of a light responsive element
GWHPABLA015029	GATA-motif	AAGATAAGATT	part of a light responsive element
GWHPABLA015029	GATA-motif	AAGGATAAGG	part of a light responsive element
GWHPABLA015029	GATA-motif	GATAGGA	part of a light responsive element
GWHPABLA015029	AE-box	AGAAACTT	part of a module for light response
GWHPABLA018302	ABRE	ACGTG	cis-acting element involved in the abscisic acid responsiveness
GWHPABLA018302	G-box	CACGAC	cis-acting regulatory element involved in light responsiveness
GWHPABLA018302	G-box	TACGTG	cis-acting regulatory element involved in light responsiveness
GWHPABLA018302	RY-element	CATGCATG	cis-acting regulatory element involved in seed-specific regulation
GWHPABLA018302	TGACG-motif	TGACG	cis-acting regulatory element involved in the MeJA-responsiveness
GWHPABLA018302	TGACG-motif	TGACG	cis-acting regulatory element involved in the MeJA-responsiveness
GWHPABLA018302	CGTCA-motif	CGTCA	cis-acting regulatory element involved in the MeJA-responsiveness
GWHPABLA018302	CGTCA-motif	CGTCA	cis-acting regulatory element involved in the MeJA-responsiveness
GWHPABLA018302	GARE-motif	TCTGTTG	gibberellin-responsive element
GWHPABLA018302	GT1-motif	GGTTAAT	light responsive element
GWHPABLA018302	GT1-motif	GGTTAA	light responsive element
GWHPABLA018302	GT1-motif	GGTTAA	light responsive element
GWHPABLA018302	MBS	CAACTG	MYB binding site involved in drought-inducibility
GWHPABLA018302	TCCC-motif	TCTCCCT	part of a light responsive element
GWHPABLA018302	Gap-box	CAAATGAA(A/G)A	part of a light responsive element
GWHPABLA018302	TCT-motif	TCTTAC	part of a light responsive element
GWHPABLA018302	I-box	cCATATCCAAT	part of a light responsive element
GWHPABLA018302	ACA-motif	AATCACAACCATA	part of gapA in (gapA-CMA1) involved with light responsiveness
